# Supplementary material for: Methylation analysis of Klebsiella pneumoniae from Portuguese hospitals
Source: Sci Rep. 2021 Mar 22;11:6491. doi: 10.1038/s41598-021-85724-2 (PMC7985491; doi:10.1038/s41598-021-85724-2)
Supplement: Supplementary file 1 — Supplementary Information 1. [file 41598_2021_85724_MOESM1_ESM.xlsx]

## Sheet: Unmethylated motifs
			# of unmethylated instances in a sample							# unmethylated samples (might be missing motif)
Location	product	RefSeq	WBB1001_1675	WBB1005_Kp1264	WBB1003_Kp1208	WBB1000_Kp1363	WBB1004_Kp2958	WBB998_Kp2209	WBB997_Kp3860
up	D-ribose transporter subunit RbsB	VEC00318.1	1	1	1	1	1	1	1	7
up	Branched-chain amino acid transport protein azlC	AHM82117.1	1	1	1	0	1	1	1	6
up	D-arabinitol dehydrogenase	BAH64332.1	0	1	1	1	1	1	1	6
up	DnaK suppressor protein	BAH61791.1	1	0	1	1	1	1	1	6
up	BCCT family transporter	AHM80284.1	0	1	1	1	1	1	0	5
down	FosA family fosfomycin resistance glutathione transferase	QBH08895.1	1	0	1	0	1	1	1	5
down	DUF1145 family protein	AHM77076.1	1	0	1	1	0	1	0	4
down	IS3 family transposase	VEC38624.1	0	0	1	0	1	1	1	4
up	Transcriptional regulators of sugar metabolism	VEC00015.1	0	1	1	0	1	0	1	4
up	transcriptional antiterminator BglG	BAH64373.1	0	1	1	0	1	0	0	3
up	LysR family transcriptional regulator	VED54907.1	1	0	1	0	1	0	0	3
up	outer membrane receptor FepA	VEB98368.1	0	1	1	0	1	0	0	3
up	pectin degradation protein kdgF	VEC02571.1	0	1	0	1	1	0	0	3
up	putative DeoR-type transcriptional regulator	BAH64418.1	0	1	1	0	0	1	0	3
N/A	putative protein		1	0	3	0	1	1	0	4
up	Competence/damage-inducible protein CinA	VEC28104.1/VEC06933.1	1	0	0	0	0	0	1	2
down	Dienelactone hydrolase family protein	AHM79952.1	2	0	1	0	0	0	0	2
up	efflux RND transporter periplasmic adaptor subunit	AWD06510.1	0	0	1	0	1	0	0	2
down	Fructose repressor FruR	SQI85527.1	1	0	0	0	0	0	1	2
down	metal ABC transporter substrate-binding protein	AGT22970.1	0	1	0	0	0	1	0	2
up	inner membrane protein YdgG	ACI11713.1	1	0	1	0	0	0	0	2
up	L-fucose isomerase	VEC02477.1	0	1	0	0	1	0	0	2
down	L-fucose:H+ symporter permease	ATU18929.1	0	1	0	0	1	0	0	2
both	protein YobH	VEC00531.1	0	0	2	0	0	1	0	2
down	putative DMT superfamily transporter inner membrane protein	AEG99519.1	1	0	0	0	0	1	0	2
down	relaxase	AUD32897.1	0	0	0	0	0	1	1	2
up	3-(3-hydroxy-phenyl)propionate hydroxylase	AHM79080.1	0	0	1	0	0	0	0	1
both	3-oxoacyl-ACP synthase	VEC55131.1	2	0	0	0	0	0	0	1
up	5- methyltetrahydropteroyltriglutamate/homocysteine S-methyltransferase	VEB03045.1	1	0	0	0	0	0	0	1
down	adenosine-3'(2')%2C5'-bisphosphate nucleotidase	AEG96821.1	0	0	1	0	0	0	0	1
down	Alkaline phosphatase isozyme conversion protein precursor	VEC02421.1	0	0	0	1	0	0	0	1
up	alpha-galactosidase	QAZ97860.1	0	1	0	0	0	0	0	1
up	aspartate kinase III	AEG96592.1	0	0	0	1	0	0	0	1
up	ATP-binding protein	QBH46725.1	2	0	0	0	0	0	0	1
up	baseplate assembly protein	AIJ39130.1	1	0	0	0	0	0	0	1
down	bifunctional nitric oxide dioxygenase/dihydropteridine reductase 2	AEG95105.1	0	1	0	0	0	0	0	1
down	bile acid/Na+ symporter family transporter	AGT23254.1	0	0	0	1	0	0	0	1
down	BolA protein	AHM81027.1	1	0	0	0	0	0	0	1
up	chromosome partitioning protein ParB	AZI04767.1	0	1	0	0	0	0	0	1
up	cyclopropane-fatty-acyl-phospholipid synthase	BAS41165.1	0	1	0	0	0	0	0	1
up	D-arabinitol 4-dehydrogenase	VEC01152.1	1	0	0	0	0	0	0	1
down	DNA-invertase	VEC99321.1	0	0	0	0	0	1	0	1
up	Exopolysaccharide biosynthesis protein	VEC12215.1	1	0	0	0	0	0	0	1
down	Gluconolactonase	AHM78164.1	0	0	1	0	0	0	0	1
down	Glyoxalase-like domain protein	VEB98524.1	0	0	0	0	0	0	1	1
down	multidrug ABC transporter permease/ATP-binding protein	AOA94660.1	0	0	0	1	0	0	0	1
up	ubiquinone-dependent pyruvate dehydrogenase	0	1	0	0	0	0	0	0	1
up	hypothetical protein	0	2	0	0	0	0	0	0	1
down	DUF4158 domain-containing protein	0	1	0	0	0	0	0	0	1
down	tRNA (N6-threonylcarbamoyladenosine(37)-N6)-methyltransferase TrmO	0	1	0	0	0	0	0	0	1
up	Prophage P2 OGR protein	CDO13729.1	3	0	0	0	0	0	0	1
up	putative transcriptional regulator	0	0	0	1	0	0	0	0	1
down	biofilm regulator BssR	ABR76304.1	0	0	0	0	1	0	0	1
down	DNA damage-inducible protein D	CDO11786.1	0	0	0	0	0	0	1	1
down	MFS transporter (Methylynomycin resistance)	BAH65098.1	0	0	0	0	0	1	0	1
up	immunity repressor	VED52142.1	0	0	0	0	0	0	1	1
down	inorganic diphosphatase	VEB99626.1	1	0	0	0	0	0	0	1
up	integrase	AEW91928.1	1	0	0	0	0	0	0	1
down	integrating conjugative element protein PilL%2C PFGI-1 class	VED56414.1	0	0	0	1	0	0	0	1
down	IS21-like element ISEc12 family transposase	QBH43493.1	2	0	0	0	0	0	0	1
down	LysR family transcriptional regulator YneJ	VEC78603.1	0	0	1	0	0	0	0	1
up	Macrophage infectivity potentiator-related protein	VED45250.1	0	0	1	0	0	0	0	1
down	Maltodextrin phosphorylase	AHM77127.1	1	0	0	0	0	0	0	1
down	metal chaperone	VEB00693.1	0	0	0	1	0	0	0	1
down	Methyl viologen resistance protein smvA	VEB99700.1	1	0	0	0	0	0	0	1
down	NLP/P60 protein	AEG98321.1	0	0	0	0	1	0	0	1
down	outer membrane porin HofQ	AGT22205.1	1	0	0	0	0	0	0	1
up	para-aminobenzoate synthase component I	BAH64055.1	0	0	1	0	0	0	0	1
up	peptidase M28	VEB83718.1	0	0	0	1	0	0	0	1
down	phage portal family protein	AWF47745.1	1	0	0	0	0	0	0	1
up	Phosphonate ABC transporter ATP-binding protein (TC 3.A.1.9.1)	VED43404.1	0	0	1	0	0	0	0	1
up	product=hypothetical protein	ATO04573.1	0	0	0	0	1	0	0	1
down	Protein YjgK%2C linked to biofilm formation	VEC04079.1	1	0	0	0	0	0	0	1
up	putative family 32 glycoside hydrolase	BAH65040.1	0	0	0	0	1	0	0	1
down	putative Nudix hydrolase NudL	protein motif:HAMAP:MF_01592	0	0	1	0	0	0	0	1
up	response regulator in two-component regulatory system with PhoQ	BAH62844.1	0	0	0	0	0	0	1	1
down	Rhodanese-related sulfurtransferase	AHM80228.1	0	0	0	1	0	0	0	1
up	Rop family plasmid primer RNA-binding protein	ATR77797.1	0	1	0	0	0	0	0	1
down	secretion protein HlyD	AEG96162.1	0	0	0	1	0	0	0	1
up	tail protein	AIJ39139.1	1	0	0	0	0	0	0	1
down	tonB-dependent receptor yncD	VTO27455.1	0	0	0	1	0	0	0	1
down	transcriptional activator for 3-hydroxyphenylpropionate degradation	BAH63840.1	0	0	1	0	0	0	0	1
up	transcriptional regulator	VEC03025.1	1	0	0	0	0	0	0	1
up	Transcriptional regulator%2C TetR family	VEC00153.1	0	0	0	0	1	0	0	1
down	Transposase	VEC38481.1	0	0	1	0	0	0	0	1
down	tRNA-Gly(gcc)	0	0	0	0	1	0	0	0	1
down	YoaH family protein	ATQ98873.1	0	0	1	0	0	0	0	1
